# Supplementary material for: Mercuric pollution of surface water, superficial sediments, Nile tilapia (Oreochromis nilotica Linnaeus 1758 [Cichlidae]) and yams (Dioscorea alata) in auriferous areas of Namukombe stream, Syanyonja, Busia, Uganda
Source: PeerJ. 2019 Oct 21;7:e7919. doi: 10.7717/peerj.7919 (PMC6812675; doi:10.7717/peerj.7919)
Supplement: Table S2 [file peerj-07-7919-s002.txt]

Sample
Distance
(m)
Mean total mercury concentration (mg/L or  �gg-1)


Up sluice
Middle sluice
Down sluice
Surface water
0
1.20
1.25
1.17
0.18
0.11
0.25
0.10
0.07
0.13

10
0.17
0.19
0.09
0.14
0.11
0.11
0.11
0.07
0.06

20
0.11
0.14
0.10
0.06
0.02
0.01
0.03
0.01
0.02

30
0.13
0.08
0.06
0.02
0.03
0.01
BDL1
BDL
BDL
Superficial sediments
0
0.14
0.10
0.18
0.07
0.08
0.18
0.12
0.11
0.13

10
0.16
0.10
0.10
0.01
0.01
0.03 
0.01
0.009
0.011

20
0.06
0.02
0.01
0.05
0.01
0.02
0.03
0.01
0.02

30
BDL
BDL
BDL
BDL
BDL
BDL
BDL
BDL
BDL
Fish 
(Oreochromis nilotica Lin.)

0
0.15
0.09
0.09
0.08
0.07
0.09
0.12
0.07
0.05

10
0.07
0.02
0.03
0.07
0.01
0.01
BDL
BDL
BDL

20
BDL
BDL
BDL
BDL
BDL
BDL
BDL
BDL
BDL

30
BDL
BDL
BDL
BDL
BDL
BDL
BDL
BDL
BDL
Yams (Dioscorea alata)
0
0.50
0.20
0.20
0.31
0.26
0.27
0.23 
0.28
0.36

10
0.24
0.18
0.30
0.23
0.20
0.17
0.20
0.11
0.14

20
0.12
0.10
0.14
0.10
0.11
0.09
0.013
0.009
0.008

30
BDL
BDL
BDL
BDL
BDL
BDL
BDL
BDL
BDL
Supplementary Table S2. Raw data for the mercury content of water, sediments, fish and yams in Namukombe stream

  1BDL-Below method detection limit
